# Supplementary material for: Identification of Immune Function-Related Subtypes in Cutaneous Melanoma
Source: Life (Basel). 2021 Sep 6;11(9):925. doi: 10.3390/life11090925 (PMC8467264; doi:10.3390/life11090925)
Supplement: Supplementary file 1 [file life-11-00925-s001.zip]

Archive with 2 entries (2 files):
- revision_Supplementary files/life-1355810-Manuscript.Supplementary Figures.pdf
- revision_Supplementary files/life-1355810-Manuscript.Supplementary Table.xlsx
