# Supplementary material for: Identification of Immune Function-Related Subtypes in Cutaneous Melanoma
Source: Life (Basel). 2021 Sep 6;11(9):925. doi: 10.3390/life11090925 (PMC8467264; doi:10.3390/life11090925)
Supplement: Supplementary file 1 [file life-11-00925-s001.zip › revision_Supplementary files/life-1355810-Manuscript.Supplementary Table.xlsx]

## Sheet: Sup Table S1
Supplementary Table S1: Summarization of the four melanoma data sets included in the study.
Data set	Archive	Platform	Data Type	No.of SKCM	No. of patients	Reference
SKCM	TCGA	Illumina HiSeq 2000 RNA Sequencing	RNA-seq	327	327	Yes
GSE7553	GEO	Affymetrix Human Genome U133 Plus 2.0 Array [HG-U133_Plus_2]	Microarray	82	82	Yes
GSE23376	GEO	Affymetrix Human Genome U133 Plus 2.0 Array [HG-U133_Plus_2]	Microarray	22	22	/
GSE19234	GEO	Affymetrix Human Genome U133 Plus 2.0 Array [HG-U133_Plus_2]	Microarray	44	38	Yes
GSE15605	GEO	Affymetrix Human Genome U133 Plus 2.0 Array [HG-U133_Plus_2]	Microarray	58	58	Yes

## Sheet: Sup Table S2
Supplementary Table S2: Univariate cox regression analyze found that age at diagnosis, body weight, race, tumor stage, UV markers, UV rate, metastatic status and ploidy were significantly associated with SKCM patient prognostic survival (p < 0.05).
Factors	P value
Age at diagnosis	0
Weight	0.014
BMI	0.06
Height	0.554
Sex	0.906
Race	0.011
Metastatic Status	0
Distribution of lymphocytes	0.491
Denisty of lymphocytes	0.338
Score of lymphocytes	0.392
TNM Stage	0
UV Rate	0.035
UV Biomarker	0.026
Tumor Purity	0.068
Ploidy	0.024

## Sheet: Sup Table S3
Supplementary Table S3: 16 representative signaling pathways were identified during the KEGG pathway analysis.
NO.	Pathway ID	Pathway Description	Gene	DE Score	Adjusted P Value
1	hsa05340	Primary immunodeficiency	29	0.92	0.0082
2	hsa04612	Antigen processing and presentation	57	0.89	0.0082
3	hsa04662	B cell receptor signaling pathway	74	0.85	0.0082
4	hsa04650	Natural killer cell mediated cytotoxicity	84	0.84	0.0082
5	hsa04658	Th1 and Th2 cell differentiation	80	0.84	0.0082
6	hsa04659	Th17 cell differentiation	93	0.83	0.0082
7	hsa04660	T cell receptor signaling pathway	88	0.82	0.0082
8	hsa04060	Cytokine-cytokine receptor interaction	151	0.81	0.0082
9	hsa04064	NF-kappa B signaling pathway	87	0.81	0.0082
10	hsa04062	Chemokine signaling pathway	149	0.79	0.0082
11	hsa05235	PD-L1 expression and PD-1 checkpoint pathway in cancer	82	0.79	0.0082
12	hsa04630	JAK-STAT signaling pathway	99	0.72	0.0082
13	hsa04668	TNF signaling pathway	100	0.7	0.0082
14	hsa04151	PI3K-Akt signaling pathway	253	0.58	0.0058
15	hsa04010	MAPK signaling pathway	223	0.5	0.0058
16	hsa04350	TGF-beta signaling pathway	71	0.57	0.0205
